# Supplementary material for: Connexin Hemichannel Activation by S-Nitrosoglutathione Synergizes Strongly with Photodynamic Therapy Potentiating Anti-Tumor Bystander Killing
Source: Cancers (Basel). 2021 Oct 10;13(20):5062. doi: 10.3390/cancers13205062 (PMC8533914; doi:10.3390/cancers13205062)
Supplement: Supplementary file 1 [file cancers-13-05062-s001.zip]

Archive with 1 entries (1 files):
- cancers-1419321-supp-final-updated.pdf
